# Supplementary material for: New Antioxidant Caffeate Esters of Fatty Alcohols Identified in Robinia pseudoacacia
Source: Molecules. 2024 Nov 30;29(23):5673. doi: 10.3390/molecules29235673 (PMC11643422; doi:10.3390/molecules29235673)
Supplement: Supplementary file 1 [file molecules-29-05673-s001.zip]

Archive with 1 entries (1 files):
- molecules-3306748-supplementary.pdf
